# Supplementary material for: Location, seasonal, and functional characteristics of water holding containers with juvenile and pupal Aedes aegypti in Southern Taiwan: A cross-sectional study using hurdle model analyses
Source: PLoS Negl Trop Dis. 2018 Oct 15;12(10):e0006882. doi: 10.1371/journal.pntd.0006882 (PMC6201951; doi:10.1371/journal.pntd.0006882)
Supplement: S1 Data — (XLSX) [file pntd.0006882.s008.xlsx]

## Sheet: Data_AE
ID	Site	setting	season	ownership	location	funct	Pupae	Juvenile	Method	Note (the same container)
2013111101	Lunding	rural	dry	private	outdoors	discarded	0	0	strained
2013111102	Lunding	rural	dry	private	outdoors	waterstorage	0	0	strained
2013111103	Lunding	rural	dry	private	outdoors	waterstorage	0	0	strained
2013111104	Lunding	rural	dry	private	outdoors	waterstorage	0	0	strained
2013111105	Lunding	rural	dry	private	outdoors	discarded	0	0	strained
2013111106	Lunding	rural	dry	private	outdoors	discarded	0	0	strained
2013111107	Lunding	rural	dry	private	outdoors	discarded	0	0	strained
2013111108	Lunding	rural	dry	private	outdoors	discarded	0	0	strained
2013111109	Lunding	rural	dry	private	outdoors	waterstorage	0	0	strained
2013111201	Lunding	rural	dry	public	outdoors	discarded	0	0	strained
2013111202	Lunding	rural	dry	private	outdoors	discarded	0	0	strained
2013111203	Lunding	rural	dry	private	outdoors	discarded	0	0	strained
2013111204	Lunding	rural	dry	private	outdoors	waterstorage	0	0	strained	(2013111204, 2013112609)
2013111205	Lunding	rural	dry	private	outdoors	waterstorage	0	0	strained
2013111206	Lunding	rural	dry	private	outdoors	waterstorage	0	0	strained
2013111207	Lunding	rural	dry	private	outdoors	waterstorage	0	0	strained
2013111208	Lunding	rural	dry	private	outdoors	otherrecept	0	0	strained
2013111209	Lunding	rural	dry	public	outdoors	discarded	0	0	strained
2013111210	Lunding	rural	dry	private	outdoors	waterstorage	0	0	strained
2013111301	Lunding	rural	dry	private	outdoors	discarded	0	0	strained
2013111302	Lunding	rural	dry	private	indoors	otherrecept	0	0	strained
2013111303	Lunding	rural	dry	private	indoors	waterstorage	0	0	strained
2013111304	Lunding	rural	dry	public	outdoors	otherrecept	0	0	strained
2013111305	Lunding	rural	dry	private	indoors	waterstorage	0	0	strained
2013111306	Lunding	rural	dry	private	indoors	discarded	0	0	strained
2013111307	Lunding	rural	dry	private	outdoors	discarded	0	0	strained
2013111308	Lunding	rural	dry	private	indoors	waterstorage	0	0	strained
2013111309	Lunding	rural	dry	public	outdoors	discarded	0	0	strained
2013111310	Lunding	rural	dry	private	indoors	waterstorage	0	0	strained	(2013111310, 2013112905)
2013111311	Lunding	rural	dry	private	outdoors	discarded	0	0	strained
2013111401	Lunding	rural	dry	private	indoors	otherrecept	0	0	strained
2013111402	Lunding	rural	dry	private	outdoors	waterstorage	0	0	strained
2013111403	Lunding	rural	dry	private	outdoors	waterstorage	0	0	strained
2013111404	Lunding	rural	dry	public	indoors	waterstorage	0	0	strained	(2013111404, 2013112910, 2015071307)
2013111405	Lunding	rural	dry	private	outdoors	discarded	0	0	strained
2013111406	Lunding	rural	dry	private	outdoors	discarded	0	0	strained
2013111407	Lunding	rural	dry	public	outdoors	waterstorage	0	0	strained	(2013111407, 2013112911)
2013111408	Lunding	rural	dry	public	outdoors	waterstorage	0	0	strained
2013111501	Lunding	rural	dry	private	outdoors	discarded	0	0	strained	(2013111501, 2013112909)
2013111502	Lunding	rural	dry	private	outdoors	discarded	0	0	strained
2013111503	Lunding	rural	dry	private	outdoors	discarded	0	0	strained
2013111504	Lunding	rural	dry	private	outdoors	discarded	0	0	strained
2013111505	Lunding	rural	dry	private	outdoors	discarded	0	0	strained
2013111506	Lunding	rural	dry	private	outdoors	discarded	0	0	strained
2013111507	Lunding	rural	dry	private	indoors	otherrecept	0	0	strained
2013111508	Lunding	rural	dry	private	indoors	otherrecept	0	0	strained
2013111509	Lunding	rural	dry	private	outdoors	discarded	0	0	strained
2013111510	Lunding	rural	dry	private	outdoors	discarded	0	0	strained
2013111801	Tszai	urban	dry	public	indoors	otherrecept	0	0	strained
2013111802	Tszai	urban	dry	private	indoors	otherrecept	1	9	strained
2013111803	Tszai	urban	dry	private	indoors	waterstorage	0	0	strained
2013111804	Tszai	urban	dry	private	indoors	waterstorage	0	15	strained	(2013111804, 2013120601)
2013111805	Tszai	urban	dry	public	outdoors	otherrecept	0	0	dipping
2013111806	Tszai	urban	dry	private	outdoors	otherrecept	0	0	strained
2013111807	Tszai	urban	dry	private	outdoors	otherrecept	0	0	strained
2013111901	Tszai	urban	dry	private	indoors	waterstorage	0	0	strained
2013111902	Tszai	urban	dry	public	outdoors	otherrecept	0	0	strained
2013111903	Tszai	urban	dry	private	indoors	waterstorage	0	0	strained
2013111905	Tszai	urban	dry	public	outdoors	waterstorage	0	0	strained
2013111906	Tszai	urban	dry	public	outdoors	otherrecept	0	0	strained
2013111907	Tszai	urban	dry	private	indoors	waterstorage	0	0	strained
2013111908	Tszai	urban	dry	public	outdoors	waterstorage	0	0	strained
2013111909	Tszai	urban	dry	private	indoors	waterstorage	0	0	strained
2013112001	Tszai	urban	dry	public	indoors	waterstorage	0	0	strained
2013112002	Tszai	urban	dry	private	indoors	waterstorage	0	0	strained
2013112003	Tszai	urban	dry	public	outdoors	otherrecept	0	0	strained
2013112004	Tszai	urban	dry	public	outdoors	otherrecept	0	0	dipping
2013112005	Tszai	urban	dry	public	outdoors	otherrecept	0	0	dipping
2013112006	Tszai	urban	dry	public	outdoors	waterstorage	2	29	strained
2013112007	Tszai	urban	dry	public	outdoors	waterstorage	0	0	strained
2013112101	Tszai	urban	dry	private	indoors	waterstorage	0	0	strained
2013112102	Tszai	urban	dry	private	indoors	waterstorage	0	1	strained
2013112103	Tszai	urban	dry	private	indoors	waterstorage	0	0	strained
2013112105	Tszai	urban	dry	private	indoors	waterstorage	0	0	strained
2013112106	Tszai	urban	dry	private	indoors	waterstorage	0	0	strained
2013112107	Tszai	urban	dry	private	indoors	waterstorage	0	22	strained
2013112108	Tszai	urban	dry	private	indoors	discarded	0	0	strained	(2013112108, 2013120604)
2013112109	Tszai	urban	dry	private	indoors	waterstorage	0	0	strained
2013112110	Tszai	urban	dry	private	indoors	otherrecept	0	0	strained
2013112202	Tszai	urban	dry	public	outdoors	discarded	0	0	strained
2013112203	Tszai	urban	dry	public	outdoors	waterstorage	0	0	strained
2013112204	Tszai	urban	dry	public	outdoors	discarded	0	17	strained
2013112205	Tszai	urban	dry	public	outdoors	discarded	0	0	strained
2013112206	Tszai	urban	dry	private	outdoors	waterstorage	0	0	strained
2013112207	Tszai	urban	dry	public	outdoors	otherrecept	0	6	strained
2013112208	Tszai	urban	dry	public	outdoors	discarded	0	0	strained
2013112501	Lunding	rural	dry	public	outdoors	discarded	0	0	strained
2013112502	Lunding	rural	dry	private	outdoors	waterstorage	0	0	strained	(2013112502, 2015070303)
2013112503	Lunding	rural	dry	private	outdoors	discarded	0	0	strained
2013112504	Lunding	rural	dry	private	outdoors	otherrecept	0	0	strained
2013112505	Lunding	rural	dry	private	outdoors	waterstorage	0	0	dipping
2013112506	Lunding	rural	dry	private	outdoors	discarded	0	0	strained
2013112507	Lunding	rural	dry	private	outdoors	discarded	0	0	strained
2013112508	Lunding	rural	dry	private	outdoors	discarded	0	0	strained
2013112509	Lunding	rural	dry	private	outdoors	discarded	0	0	strained
2013112601	Lunding	rural	dry	private	outdoors	waterstorage	0	0	strained
2013112602	Lunding	rural	dry	private	outdoors	waterstorage	0	0	strained
2013112603	Lunding	rural	dry	private	outdoors	waterstorage	0	0	strained
2013112604	Lunding	rural	dry	private	outdoors	discarded	0	0	strained
2013112605	Lunding	rural	dry	private	outdoors	waterstorage	0	0	strained
2013112606	Lunding	rural	dry	private	outdoors	discarded	0	0	strained
2013112607	Lunding	rural	dry	private	outdoors	discarded	0	0	strained
2013112608	Lunding	rural	dry	private	outdoors	waterstorage	0	0	strained
2013112609	Lunding	rural	dry	private	outdoors	waterstorage	0	0	strained	(2013111204, 2013112609)
2013112701	Lunding	rural	dry	public	outdoors	waterstorage	0	0	dipping
2013112702	Lunding	rural	dry	private	indoors	waterstorage	0	0	strained
2013112703	Lunding	rural	dry	private	indoors	waterstorage	0	0	strained
2013112704	Lunding	rural	dry	private	outdoors	discarded	0	0	strained
2013112705	Lunding	rural	dry	private	outdoors	discarded	0	0	strained
2013112706	Lunding	rural	dry	private	outdoors	discarded	0	0	strained
2013112707	Lunding	rural	dry	private	outdoors	discarded	0	0	strained
2013112708	Lunding	rural	dry	private	outdoors	discarded	0	0	strained
2013112709	Lunding	rural	dry	private	indoors	otherrecept	0	0	strained
2013112710	Lunding	rural	dry	public	outdoors	discarded	0	0	strained
2013112711	Lunding	rural	dry	private	outdoors	discarded	0	0	strained
2013112712	Lunding	rural	dry	public	outdoors	waterstorage	0	0	strained
2013112713	Lunding	rural	dry	private	outdoors	discarded	0	0	strained
2013112801	Lunding	rural	dry	private	outdoors	discarded	0	0	strained
2013112802	Lunding	rural	dry	private	outdoors	discarded	0	0	strained
2013112803	Lunding	rural	dry	private	outdoors	waterstorage	0	0	strained
2013112804	Lunding	rural	dry	private	outdoors	otherrecept	0	0	strained
2013112805	Lunding	rural	dry	private	outdoors	discarded	0	0	strained
2013112806	Lunding	rural	dry	private	indoors	otherrecept	0	0	strained
2013112807	Lunding	rural	dry	public	outdoors	discarded	0	0	strained
2013112808	Lunding	rural	dry	public	outdoors	discarded	0	0	strained
2013112809	Lunding	rural	dry	private	indoors	waterstorage	0	0	strained
2013112810	Lunding	rural	dry	private	outdoors	waterstorage	0	0	strained
2013112811	Lunding	rural	dry	public	outdoors	discarded	0	0	strained	(2013112811, 2015071501)
2013112812	Lunding	rural	dry	private	indoors	waterstorage	0	0	strained
2013112901	Lunding	rural	dry	private	indoors	discarded	0	0	strained
2013112902	Lunding	rural	dry	private	indoors	waterstorage	0	0	strained
2013112903	Lunding	rural	dry	private	indoors	waterstorage	0	0	strained
2013112904	Lunding	rural	dry	private	indoors	otherrecept	0	0	strained	(2013112904, 2015062904)
2013112905	Lunding	rural	dry	private	indoors	waterstorage	0	0	strained	(2013111310, 2013112905)
2013112906	Lunding	rural	dry	private	indoors	otherrecept	0	0	strained
2013112907	Lunding	rural	dry	public	outdoors	waterstorage	0	0	strained
2013112908	Lunding	rural	dry	private	outdoors	discarded	0	0	strained
2013112909	Lunding	rural	dry	private	outdoors	discarded	0	0	strained	(2013111501, 2013112909)
2013112910	Lunding	rural	dry	public	indoors	waterstorage	0	0	strained	(2013111404, 2013112910, 2015071307)
2013112911	Lunding	rural	dry	public	outdoors	waterstorage	0	0	strained	(2013111407, 2013112911)
2013120201	Tszai	urban	dry	private	outdoors	otherrecept	0	0	strained
2013120202	Tszai	urban	dry	private	indoors	waterstorage	0	0	strained
2013120203	Tszai	urban	dry	private	indoors	waterstorage	0	0	strained
2013120204	Tszai	urban	dry	private	indoors	waterstorage	0	0	strained
2013120206	Tszai	urban	dry	public	outdoors	otherrecept	0	0	strained
2013120207	Tszai	urban	dry	public	outdoors	otherrecept	0	0	strained
2013120208	Tszai	urban	dry	public	outdoors	otherrecept	0	0	dipping
2013120209	Tszai	urban	dry	public	outdoors	otherrecept	0	0	strained
2013120210	Tszai	urban	dry	public	outdoors	otherrecept	0	0	strained
2013120301	Tszai	urban	dry	public	outdoors	otherrecept	0	0	strained
2013120302	Tszai	urban	dry	public	outdoors	otherrecept	0	0	strained
2013120303	Tszai	urban	dry	private	indoors	otherrecept	0	0	dipping
2013120304	Tszai	urban	dry	private	outdoors	otherrecept	0	0	strained
2013120305	Tszai	urban	dry	public	outdoors	otherrecept	0	16	strained
2013120306	Tszai	urban	dry	public	outdoors	discarded	0	0	strained
2013120307	Tszai	urban	dry	public	outdoors	discarded	0	0	strained
2013120308	Tszai	urban	dry	public	outdoors	discarded	0	0	strained
2013120309	Tszai	urban	dry	public	outdoors	discarded	0	0	strained
2013120310	Tszai	urban	dry	private	outdoors	discarded	0	0	strained
2013120401	Tszai	urban	dry	public	outdoors	otherrecept	0	0	strained
2013120402	Tszai	urban	dry	private	indoors	waterstorage	0	0	strained
2013120404	Tszai	urban	dry	private	outdoors	discarded	0	0	strained
2013120405	Tszai	urban	dry	public	outdoors	otherrecept	0	0	dipping
2013120407	Tszai	urban	dry	public	outdoors	otherrecept	0	1	dipping
2013120408	Tszai	urban	dry	public	outdoors	otherrecept	0	4	dipping
2013120409	Tszai	urban	dry	public	outdoors	otherrecept	0	1	dipping
2013120501	Tszai	urban	dry	public	outdoors	discarded	0	0	strained
2013120502	Tszai	urban	dry	public	outdoors	waterstorage	0	0	strained
2013120503	Tszai	urban	dry	public	outdoors	otherrecept	0	0	dipping
2013120504	Tszai	urban	dry	public	outdoors	otherrecept	0	0	dipping
2013120505	Tszai	urban	dry	public	outdoors	discarded	0	0	strained
2013120506	Tszai	urban	dry	public	outdoors	waterstorage	0	0	strained
2013120507	Tszai	urban	dry	public	outdoors	otherrecept	0	0	strained
2013120508	Tszai	urban	dry	public	outdoors	otherrecept	0	0	dipping
2013120509	Tszai	urban	dry	private	indoors	waterstorage	0	0	strained
2013120510	Tszai	urban	dry	public	outdoors	otherrecept	0	0	strained
2013120601	Tszai	urban	dry	private	indoors	waterstorage	0	0	strained	(2013111804, 2013120601)
2013120602	Tszai	urban	dry	private	indoors	waterstorage	0	0	strained
2013120604	Tszai	urban	dry	private	indoors	discarded	1	3	strained	(2013112108, 2013120604)
2013120605	Tszai	urban	dry	public	outdoors	waterstorage	0	0	strained
2013120606	Tszai	urban	dry	public	outdoors	otherrecept	0	0	strained
2013121601	Shude	urban	dry	public	outdoors	otherrecept	0	0	strained
2103121602	Shude	urban	dry	private	indoors	waterstorage	0	0	strained
2013121603	Shude	urban	dry	public	outdoors	waterstorage	0	0	strained
2013121604	Shude	urban	dry	public	outdoors	otherrecept	0	0	strained
2013121605	Shude	urban	dry	private	indoors	waterstorage	12	30	strained
2013121606	Shude	urban	dry	private	indoors	waterstorage	0	0	strained
2013121607	Shude	urban	dry	private	indoors	waterstorage	29	118	strained
2013121608	Shude	urban	dry	private	outdoors	discarded	0	5	strained
2013121609	Shude	urban	dry	public	outdoors	discarded	0	69	strained
2013121701	Shude	urban	dry	private	indoors	otherrecept	0	0	strained
2013121702	Shude	urban	dry	private	outdoors	discarded	0	0	strained
2013121703	Shude	urban	dry	private	indoors	waterstorage	0	0	strained
2013121704	Shude	urban	dry	public	outdoors	otherrecept	0	0	dipping
2013121705	Shude	urban	dry	public	outdoors	otherrecept	0	29	strained	(2013121705, 2014010207)
2013121706	Shude	urban	dry	public	outdoors	waterstorage	0	0	strained
2013121801	Shude	urban	dry	public	outdoors	waterstorage	0	0	strained
2013121802	Shude	urban	dry	private	indoors	waterstorage	0	0	strained
2013121803	Shude	urban	dry	private	indoors	otherrecept	0	0	strained
2013121804	Shude	urban	dry	public	indoors	waterstorage	0	4	strained	(2013121804, 2014010210)
2013121806	Shude	urban	dry	private	indoors	waterstorage	0	0	strained
2013121807	Shude	urban	dry	private	indoors	waterstorage	0	31	strained
2013121808	Shude	urban	dry	public	indoors	waterstorage	0	18	strained	(2013121808, 2014010204)
2013121809	Shude	urban	dry	public	outdoors	otherrecept	0	0	strained
2013121810	Shude	urban	dry	public	outdoors	discarded	0	0	strained
2013121812	Shude	urban	dry	public	indoors	waterstorage	0	0	strained	(2013121812, 2014010303)
2013121813	Shude	urban	dry	public	outdoors	discarded	0	0	strained	(2013121813, 2014010208)
2013121901	Shude	urban	dry	private	outdoors	discarded	0	0	strained
2013121902	Shude	urban	dry	public	outdoors	discarded	0	0	strained
2013121903	Shude	urban	dry	private	outdoors	discarded	0	0	strained
2013121904	Shude	urban	dry	public	outdoors	discarded	0	0	strained
2013121905	Shude	urban	dry	private	indoors	waterstorage	0	15	strained
2013121906	Shude	urban	dry	public	outdoors	waterstorage	0	0	strained
2013121907	Shude	urban	dry	private	outdoors	otherrecept	0	0	strained
2013121908	Shude	urban	dry	private	indoors	otherrecept	0	0	strained
2013121910	Shude	urban	dry	private	indoors	otherrecept	5	24	strained
2013121911	Shude	urban	dry	private	indoors	waterstorage	0	0	strained	(2013121911, 2014010502)
2013122001	Shude	urban	dry	private	outdoors	otherrecept	0	9	strained
2013122002	Shude	urban	dry	private	outdoors	otherrecept	0	0	strained
2013122003	Shude	urban	dry	private	outdoors	waterstorage	0	0	strained	(2013122003, 2014010501)
2013122004	Shude	urban	dry	public	indoors	otherrecept	8	40	strained
2013122005	Shude	urban	dry	public	outdoors	waterstorage	0	0	strained
2013122006	Shude	urban	dry	private	outdoors	discarded	0	0	strained
2013122007	Shude	urban	dry	private	outdoors	otherrecept	0	0	strained
2013122008	Shude	urban	dry	public	outdoors	discarded	0	0	strained
2013122009	Shude	urban	dry	public	outdoors	waterstorage	0	0	strained
2013122010	Shude	urban	dry	public	outdoors	discarded	0	0	strained
2013122302	Kinayiman	rural	dry	private	indoors	waterstorage	0	0	strained
2013122303	Kinayiman	rural	dry	private	outdoors	otherrecept	0	0	strained
2013122304	Kinayiman	rural	dry	private	outdoors	discarded	0	0	strained	(2013122304, 2014010710)
2013122305	Kinayiman	rural	dry	private	outdoors	discarded	0	0	strained
2013122306	Kinayiman	rural	dry	private	outdoors	discarded	0	0	strained
2013122307	Kinayiman	rural	dry	private	outdoors	waterstorage	0	0	strained	(2013122307, 2015070609, 2015072308)
2013122308	Kinayiman	rural	dry	private	outdoors	waterstorage	0	0	strained	(2013122308, 2015070607, 2015072306)
2013122309	Kinayiman	rural	dry	private	outdoors	otherrecept	0	0	strained
2013122310	Kinayiman	rural	dry	private	outdoors	waterstorage	0	0	strained
2013122311	Kinayiman	rural	dry	private	outdoors	waterstorage	0	0	strained
2013122312	Kinayiman	rural	dry	private	outdoors	discarded	0	0	strained
2013122401	Kinayiman	rural	dry	public	outdoors	discarded	0	0	strained
2013122402	Kinayiman	rural	dry	public	outdoors	waterstorage	0	0	strained
2013122403	Kinayiman	rural	dry	private	outdoors	otherrecept	0	0	strained
2013122404	Kinayiman	rural	dry	private	outdoors	discarded	0	0	strained
2013122405	Kinayiman	rural	dry	private	indoors	discarded	0	0	strained
2013122406	Kinayiman	rural	dry	private	outdoors	waterstorage	0	0	strained	(2013122406, 2014011003)
2013122407	Kinayiman	rural	dry	private	outdoors	discarded	0	0	strained
2013122408	Kinayiman	rural	dry	private	outdoors	discarded	0	0	strained
2013122409	Kinayiman	rural	dry	private	outdoors	discarded	0	0	strained
2013122501	Kinayiman	rural	dry	public	outdoors	discarded	0	0	strained
2013122502	Kinayiman	rural	dry	private	outdoors	discarded	0	0	strained
2013122503	Kinayiman	rural	dry	private	outdoors	discarded	0	0	strained
2013122504	Kinayiman	rural	dry	private	outdoors	otherrecept	0	0	strained
2013122505	Kinayiman	rural	dry	private	indoors	waterstorage	0	0	strained
2013122506	Kinayiman	rural	dry	public	outdoors	waterstorage	0	0	strained
2013122508	Kinayiman	rural	dry	private	outdoors	waterstorage	0	0	strained
2013122601	Kinayiman	rural	dry	private	outdoors	discarded	0	0	strained
2013122602	Kinayiman	rural	dry	public	outdoors	discarded	0	0	strained
2013122603	Kinayiman	rural	dry	public	outdoors	discarded	0	0	strained
2013122604	Kinayiman	rural	dry	public	indoors	waterstorage	0	0	strained
2013122605	Kinayiman	rural	dry	public	indoors	waterstorage	0	0	strained
2013122606	Kinayiman	rural	dry	private	outdoors	otherrecept	0	0	strained
2013122607	Kinayiman	rural	dry	private	outdoors	waterstorage	0	4	strained
2013122608	Kinayiman	rural	dry	public	outdoors	otherrecept	0	0	strained
2013122609	Kinayiman	rural	dry	private	outdoors	discarded	0	0	strained
2013122610	Kinayiman	rural	dry	public	outdoors	discarded	0	0	strained
2013122611	Kinayiman	rural	dry	private	outdoors	discarded	0	0	strained
2013122701	Kinayiman	rural	dry	public	outdoors	discarded	0	0	strained
2013122702	Kinayiman	rural	dry	private	outdoors	otherrecept	0	0	strained
2013122703	Kinayiman	rural	dry	private	outdoors	discarded	0	0	strained
2013122704	Kinayiman	rural	dry	private	outdoors	discarded	0	0	strained
2013122705	Kinayiman	rural	dry	private	outdoors	discarded	0	0	strained
2013122706	Kinayiman	rural	dry	private	outdoors	discarded	0	0	strained
2013122707	Kinayiman	rural	dry	private	outdoors	discarded	0	0	strained
2013123001	Shude	urban	dry	public	outdoors	otherrecept	0	0	strained
2013123002	Shude	urban	dry	public	outdoors	waterstorage	0	0	strained
2013123003	Shude	urban	dry	public	outdoors	waterstorage	0	0	strained
2013123004	Shude	urban	dry	public	outdoors	discarded	0	0	strained
2013123005	Shude	urban	dry	private	outdoors	discarded	0	0	strained
2013123006	Shude	urban	dry	private	outdoors	discarded	0	53	strained
2013123007	Shude	urban	dry	private	outdoors	discarded	0	134	strained
2013123008	Shude	urban	dry	private	outdoors	discarded	0	0	strained
2013123009	Shude	urban	dry	private	outdoors	discarded	0	1	strained
2013123010	Shude	urban	dry	private	outdoors	discarded	0	48	strained
2013123011	Shude	urban	dry	private	outdoors	discarded	0	0	strained
2013123012	Shude	urban	dry	public	outdoors	waterstorage	4	4	strained	(2013123012, 2014052301)
2013123101	Shude	urban	dry	private	outdoors	discarded	0	2	strained
2013123102	Shude	urban	dry	public	outdoors	waterstorage	0	7	strained
2013123103	Shude	urban	dry	public	outdoors	discarded	0	0	strained
2014010201	Shude	urban	dry	private	outdoors	discarded	16	99	strained
2014010202	Shude	urban	dry	private	indoors	waterstorage	0	0	strained
2014010204	Shude	urban	dry	public	indoors	waterstorage	0	0	strained	(2013121808, 2014010204)
2014010205	Shude	urban	dry	private	indoors	waterstorage	0	0	strained
2014010206	Shude	urban	dry	public	outdoors	otherrecept	0	0	strained
2014010207	Shude	urban	dry	public	outdoors	otherrecept	2	40	strained	(2013121705, 2014010207)
2014010208	Shude	urban	dry	public	outdoors	waterstorage	0	0	strained	(2013121813, 2014010208)
2014010209	Shude	urban	dry	public	outdoors	otherrecept	0	1	strained
2014010210	Shude	urban	dry	public	indoors	waterstorage	0	0	strained	(2013121804, 2014010210)
2014010301	Shude	urban	dry	public	outdoors	discarded	0	0	strained
2014010302	Shude	urban	dry	private	indoors	otherrecept	0	0	strained
2014010303	Shude	urban	dry	public	indoors	waterstorage	0	0	strained	(2013121812, 2014010303)
2014010304	Shude	urban	dry	private	indoors	discarded	0	0	strained
2014010305	Shude	urban	dry	public	outdoors	discarded	0	0	strained
2014010307	Shude	urban	dry	private	indoors	waterstorage	0	0	strained
2014010308	Shude	urban	dry	public	outdoors	discarded	0	0	strained
2014010309	Shude	urban	dry	private	indoors	otherrecept	0	4	strained
2014010501	Shude	urban	dry	private	outdoors	waterstorage	0	0	strained	(2013122003, 2014010501)
2014010502	Shude	urban	dry	private	indoors	waterstorage	0	0	strained	(2013121911, 2014010502)
2014010504	Shude	urban	dry	public	outdoors	discarded	0	0	strained
2014010505	Shude	urban	dry	public	outdoors	discarded	4	24	strained
2014010506	Shude	urban	dry	public	outdoors	discarded	0	0	strained
2014010601	Kinayiman	rural	dry	private	outdoors	waterstorage	0	0	strained
2014010602	Kinayiman	rural	dry	private	indoors	waterstorage	0	0	strained
2014010603	Kinayiman	rural	dry	private	outdoors	discarded	0	0	strained
2014010604	Kinayiman	rural	dry	private	outdoors	discarded	0	0	strained
2014010605	Kinayiman	rural	dry	private	outdoors	discarded	0	0	strained
2014010606	Kinayiman	rural	dry	private	outdoors	discarded	0	0	strained
2014010607	Kinayiman	rural	dry	private	outdoors	discarded	0	0	strained
2014010608	Kinayiman	rural	dry	private	outdoors	discarded	0	0	strained
2014010609	Kinayiman	rural	dry	private	outdoors	discarded	0	0	strained
2014010610	Kinayiman	rural	dry	private	outdoors	discarded	0	0	strained
2014010611	Kinayiman	rural	dry	private	outdoors	otherrecept	0	0	strained
2014010701	Kinayiman	rural	dry	public	outdoors	discarded	0	0	strained
2014010702	Kinayiman	rural	dry	public	outdoors	discarded	0	0	strained
2014010703	Kinayiman	rural	dry	private	outdoors	otherrecept	0	0	strained
2014010704	Kinayiman	rural	dry	public	outdoors	discarded	0	0	strained
2014010705	Kinayiman	rural	dry	public	outdoors	discarded	0	0	strained
2014010706	Kinayiman	rural	dry	public	outdoors	discarded	0	0	strained
2014010707	Kinayiman	rural	dry	private	outdoors	discarded	0	0	strained
2014010708	Kinayiman	rural	dry	private	outdoors	discarded	0	0	strained
2014010709	Kinayiman	rural	dry	private	indoors	otherrecept	0	0	strained
2014010710	Kinayiman	rural	dry	private	outdoors	discarded	0	0	strained	(2013122304, 2014010710)
2014010901	Kinayiman	rural	dry	private	indoors	discarded	0	0	strained
2014010902	Kinayiman	rural	dry	private	indoors	waterstorage	0	0	strained
2014010903	Kinayiman	rural	dry	private	indoors	waterstorage	0	0	strained
2014010904	Kinayiman	rural	dry	private	outdoors	discarded	0	0	strained
2014010905	Kinayiman	rural	dry	private	outdoors	waterstorage	0	0	strained
2014010906	Kinayiman	rural	dry	public	outdoors	discarded	0	0	strained
2014010907	Kinayiman	rural	dry	private	indoors	discarded	0	0	strained
2014011001	Kinayiman	rural	dry	private	indoors	otherrecept	0	12	strained
2014011002	Kinayiman	rural	dry	private	outdoors	otherrecept	0	0	strained
2014011003	Kinayiman	rural	dry	private	outdoors	waterstorage	0	0	strained	(2013122406, 2014011003)
2014011004	Kinayiman	rural	dry	private	indoors	waterstorage	0	0	strained
2014011005	Kinayiman	rural	dry	private	outdoors	discarded	0	0	strained
2014011006	Kinayiman	rural	dry	private	outdoors	discarded	0	0	strained
2014011007	Kinayiman	rural	dry	private	outdoors	discarded	0	0	strained
2014011101	Kinayiman	rural	dry	private	indoors	waterstorage	0	0	strained
2014011102	Kinayiman	rural	dry	public	outdoors	waterstorage	0	0	strained
2014011103	Kinayiman	rural	dry	private	outdoors	discarded	0	0	strained
2014011104	Kinayiman	rural	dry	private	indoors	otherrecept	0	0	strained
2014011105	Kinayiman	rural	dry	public	outdoors	otherrecept	0	0	strained
2014011107	Kinayiman	rural	dry	private	outdoors	waterstorage	0	0	strained
2014011108	Kinayiman	rural	dry	private	outdoors	discarded	0	0	strained
2014011109	Kinayiman	rural	dry	private	indoors	waterstorage	0	0	strained
2014011110	Kinayiman	rural	dry	private	indoors	waterstorage	0	0	strained
2014011111	Kinayiman	rural	dry	private	indoors	waterstorage	0	0	strained
2014011112	Kinayiman	rural	dry	private	outdoors	discarded	0	0	strained
2014012001	Zaixing	rural	dry	private	outdoors	discarded	0	0	strained	(2014012001, 2015060402)
2014012002	Zaixing	rural	dry	private	outdoors	discarded	0	0	strained
2014012003	Zaixing	rural	dry	private	outdoors	discarded	0	0	strained
2014012004	Zaixing	rural	dry	private	outdoors	discarded	0	0	strained
2014012005	Zaixing	rural	dry	public	outdoors	discarded	0	0	strained
2014012006	Zaixing	rural	dry	private	outdoors	discarded	0	0	strained
2014012007	Zaixing	rural	dry	private	outdoors	discarded	0	0	strained
2014012008	Zaixing	rural	dry	public	outdoors	discarded	0	0	strained
2014012009	Zaixing	rural	dry	private	indoors	waterstorage	0	0	strained
2014012101	Zaixing	rural	dry	private	outdoors	otherrecept	0	0	strained
2014012102	Zaixing	rural	dry	private	outdoors	waterstorage	0	0	strained	(2014012102, 2014020506)
2014012103	Zaixing	rural	dry	private	outdoors	discarded	0	0	strained
2014012104	Zaixing	rural	dry	private	outdoors	discarded	0	0	strained
2014012105	Zaixing	rural	dry	private	outdoors	discarded	0	0	strained
2014012106	Zaixing	rural	dry	private	outdoors	waterstorage	0	0	strained
2014012107	Zaixing	rural	dry	private	outdoors	otherrecept	0	0	strained
2014012108	Zaixing	rural	dry	private	outdoors	discarded	0	0	strained
2014012109	Zaixing	rural	dry	private	outdoors	waterstorage	0	0	strained
2014012110	Zaixing	rural	dry	private	outdoors	discarded	0	0	strained
2014012111	Zaixing	rural	dry	private	outdoors	waterstorage	0	0	strained
2014012201	Zaixing	rural	dry	private	indoors	otherrecept	0	0	strained
2014012202	Zaixing	rural	dry	private	outdoors	waterstorage	0	0	strained
2014012203	Zaixing	rural	dry	private	outdoors	discarded	0	0	strained
2014012204	Zaixing	rural	dry	private	outdoors	discarded	0	0	strained
2014012205	Zaixing	rural	dry	private	indoors	discarded	0	0	strained
2014012206	Zaixing	rural	dry	private	outdoors	discarded	0	0	strained
2014012207	Zaixing	rural	dry	private	outdoors	discarded	0	0	strained
2014012208	Zaixing	rural	dry	private	outdoors	waterstorage	0	0	strained
2014012209	Zaixing	rural	dry	public	outdoors	discarded	0	0	strained
2014012210	Zaixing	rural	dry	private	indoors	waterstorage	0	0	strained
2014012301	Zaixing	rural	dry	private	outdoors	discarded	0	0	strained
2014012302	Zaixing	rural	dry	private	indoors	discarded	0	0	strained
2014012303	Zaixing	rural	dry	private	indoors	otherrecept	0	0	strained
2014012304	Zaixing	rural	dry	private	outdoors	discarded	0	0	strained
2014012305	Zaixing	rural	dry	private	outdoors	waterstorage	0	0	strained
2014012306	Zaixing	rural	dry	private	outdoors	waterstorage	0	0	strained
2014012307	Zaixing	rural	dry	private	indoors	waterstorage	0	0	strained
2014012308	Zaixing	rural	dry	private	indoors	waterstorage	0	0	strained
2014012309	Zaixing	rural	dry	private	indoors	waterstorage	0	0	strained
2014012310	Zaixing	rural	dry	private	indoors	waterstorage	0	0	strained
2014020501	Zaixing	rural	dry	private	outdoors	discarded	0	0	strained
2014020502	Zaixing	rural	dry	private	indoors	discarded	0	0	strained
2014020503	Zaixing	rural	dry	private	outdoors	discarded	0	0	strained
2014020504	Zaixing	rural	dry	private	outdoors	discarded	0	0	strained
2014020505	Zaixing	rural	dry	private	outdoors	discarded	0	0	strained
2014020506	Zaixing	rural	dry	private	outdoors	waterstorage	0	0	strained	(2014012102, 2014020506)
2014020601	Zaixing	rural	dry	private	outdoors	discarded	0	0	strained	(2014020601, 2015061701)
2014020602	Zaixing	rural	dry	private	outdoors	discarded	0	0	strained
2014020603	Zaixing	rural	dry	public	outdoors	discarded	0	0	strained
2014020604	Zaixing	rural	dry	private	outdoors	waterstorage	0	0	strained
2014020605	Zaixing	rural	dry	private	outdoors	discarded	0	0	strained
2014020606	Zaixing	rural	dry	private	indoors	waterstorage	0	0	strained
2014020607	Zaixing	rural	dry	private	indoors	waterstorage	0	0	strained
2014020608	Zaixing	rural	dry	private	indoors	discarded	0	0	strained
2014020609	Zaixing	rural	dry	public	outdoors	discarded	0	0	strained
2014020701	Zaixing	rural	dry	public	outdoors	discarded	0	0	strained
2014020702	Zaixing	rural	dry	public	outdoors	discarded	0	0	strained
2014020703	Zaixing	rural	dry	private	outdoors	discarded	0	0	strained
2014020704	Zaixing	rural	dry	private	indoors	waterstorage	0	0	strained
2014020705	Zaixing	rural	dry	private	outdoors	waterstorage	0	0	strained
2014020706	Zaixing	rural	dry	private	outdoors	discarded	0	0	strained
2014020707	Zaixing	rural	dry	private	outdoors	discarded	0	0	strained
2014020708	Zaixing	rural	dry	public	outdoors	discarded	0	0	strained
2014020709	Zaixing	rural	dry	public	outdoors	discarded	0	0	strained
2014020710	Zaixing	rural	dry	public	outdoors	discarded	0	0	strained
2014020711	Zaixing	rural	dry	public	outdoors	discarded	0	0	strained
2014020901	Zaixing	rural	dry	private	outdoors	waterstorage	0	0	strained
2014020902	Zaixing	rural	dry	private	outdoors	waterstorage	0	0	strained
2014020903	Zaixing	rural	dry	private	outdoors	waterstorage	0	0	strained
2014020904	Zaixing	rural	dry	private	outdoors	waterstorage	0	0	strained
2014020905	Zaixing	rural	dry	private	outdoors	waterstorage	0	0	strained
2014020906	Zaixing	rural	dry	private	outdoors	waterstorage	0	0	strained
2014020907	Zaixing	rural	dry	private	indoors	discarded	0	0	strained
2014020908	Zaixing	rural	dry	public	outdoors	discarded	0	0	strained
2014020909	Zaixing	rural	dry	private	outdoors	discarded	0	0	strained
2014021002	Jenshing	urban	dry	private	indoors	waterstorage	0	0	strained
2014021003	Jenshing	urban	dry	public	outdoors	otherrecept	0	0	strained
2014021004	Jenshing	urban	dry	public	outdoors	discarded	0	0	strained
2014021005	Jenshing	urban	dry	private	indoors	waterstorage	0	0	strained
2014021101	Jenshing	urban	dry	public	outdoors	waterstorage	0	0	strained
2014021102	Jenshing	urban	dry	public	indoors	waterstorage	0	0	strained
2014021103	Jenshing	urban	dry	public	outdoors	otherrecept	0	0	strained
2014021104	Jenshing	urban	dry	private	indoors	waterstorage	0	0	strained
2014021106	Jenshing	urban	dry	public	outdoors	waterstorage	0	0	strained
2014021107	Jenshing	urban	dry	private	indoors	discarded	0	0	strained	(2014021107, 2015061106)
2014021201	Jenshing	urban	dry	public	outdoors	otherrecept	0	0	strained
2014021202	Jenshing	urban	dry	private	indoors	waterstorage	0	0	strained
2014021203	Jenshing	urban	dry	private	indoors	otherrecept	0	3	strained
2014021204	Jenshing	urban	dry	private	outdoors	discarded	0	60	strained
2014021206	Jenshing	urban	dry	private	indoors	waterstorage	0	4	strained
2014021207	Jenshing	urban	dry	public	outdoors	waterstorage	0	0	strained
2014021208	Jenshing	urban	dry	public	outdoors	waterstorage	0	0	strained
2014021209	Jenshing	urban	dry	public	outdoors	waterstorage	0	0	strained
2014021301	Jenshing	urban	dry	private	indoors	otherrecept	1	1	strained
2014021302	Jenshing	urban	dry	private	indoors	otherrecept	2	4	strained
2014021303	Jenshing	urban	dry	private	indoors	otherrecept	0	0	strained
2014021304	Jenshing	urban	dry	private	indoors	waterstorage	0	0	strained
2014021305	Jenshing	urban	dry	public	indoors	otherrecept	0	0	strained
2014021401	Jenshing	urban	dry	private	outdoors	otherrecept	0	0	strained
2014021402	Jenshing	urban	dry	private	indoors	discarded	0	0	strained
2014021403	Jenshing	urban	dry	private	indoors	waterstorage	0	0	strained
2014021405	Jenshing	urban	dry	private	outdoors	waterstorage	0	0	strained
2014022401	Jenshing	urban	dry	public	outdoors	discarded	0	0	strained
2014022404	Jenshing	urban	dry	private	indoors	waterstorage	0	0	strained
2014022405	Jenshing	urban	dry	private	outdoors	discarded	0	1	strained
2014022406	Jenshing	urban	dry	private	indoors	waterstorage	5	81	strained
2014022407	Jenshing	urban	dry	private	indoors	otherrecept	0	0	strained
2014022408	Jenshing	urban	dry	public	outdoors	discarded	0	0	strained
2014022501	Jenshing	urban	dry	private	outdoors	otherrecept	0	0	strained
2014022502	Jenshing	urban	dry	public	outdoors	discarded	0	0	strained
2014022503	Jenshing	urban	dry	public	indoors	waterstorage	0	0	strained
2014022504	Jenshing	urban	dry	public	outdoors	otherrecept	0	0	strained
2014022505	Jenshing	urban	dry	public	outdoors	otherrecept	0	0	strained
2014022506	Jenshing	urban	dry	public	outdoors	discarded	0	2	strained
2014022507	Jenshing	urban	dry	private	indoors	waterstorage	0	0	strained
2014022508	Jenshing	urban	dry	private	indoors	otherrecept	0	2	strained
2014022601	Jenshing	urban	dry	private	indoors	otherrecept	0	0	strained
2014022602	Jenshing	urban	dry	public	outdoors	waterstorage	0	0	strained
2014022603	Jenshing	urban	dry	private	indoors	waterstorage	0	0	strained
2014022604	Jenshing	urban	dry	private	indoors	otherrecept	0	0	strained
2014022605	Jenshing	urban	dry	private	indoors	otherrecept	0	0	strained
2014022607	Jenshing	urban	dry	private	indoors	waterstorage	0	0	strained
2014022608	Jenshing	urban	dry	public	indoors	waterstorage	0	0	strained
2014022701	Jenshing	urban	dry	private	outdoors	discarded	1	39	strained
2014022702	Jenshing	urban	dry	public	outdoors	otherrecept	0	0	strained
2014022703	Jenshing	urban	dry	private	outdoors	discarded	0	0	strained
2014022704	Jenshing	urban	dry	private	indoors	otherrecept	0	0	strained
2014022705	Jenshing	urban	dry	private	indoors	otherrecept	0	0	strained
2014022706	Jenshing	urban	dry	private	indoors	otherrecept	0	0	strained
2014022707	Jenshing	urban	dry	private	outdoors	otherrecept	0	0	strained
2014022708	Jenshing	urban	dry	public	indoors	waterstorage	0	0	strained
2014022709	Jenshing	urban	dry	public	indoors	waterstorage	0	0	strained
2014051201	Tszai	urban	wet	public	outdoors	discarded	0	0	strained
2014051202	Tszai	urban	wet	public	outdoors	otherrecept	0	0	strained
2014051203	Tszai	urban	wet	private	outdoors	discarded	0	0	strained	(2014051203, 2014052604)
2014051204	Tszai	urban	wet	public	outdoors	discarded	0	0	strained
2014051205	Tszai	urban	wet	public	outdoors	discarded	0	0	strained	(2014051205, 2014052601)
2014051206	Tszai	urban	wet	private	indoors	waterstorage	1	40	strained
2014051208	Tszai	urban	wet	public	outdoors	discarded	0	0	strained
2014051209	Tszai	urban	wet	public	outdoors	waterstorage	6	10	strained	(2014051209, 2014052603)
2014051301	Tszai	urban	wet	public	outdoors	otherrecept	0	0	strained
2014051302	Tszai	urban	wet	private	outdoors	discarded	0	0	strained
2014051303	Tszai	urban	wet	private	outdoors	discarded	0	0	strained	(2014051303, 2014052606)
2014051304	Tszai	urban	wet	public	outdoors	otherrecept	0	0	dipping
2014051305	Tszai	urban	wet	public	outdoors	discarded	0	0	strained
2014051306	Tszai	urban	wet	public	outdoors	discarded	0	0	strained
2014051307	Tszai	urban	wet	public	indoors	otherrecept	0	0	dipping
2014051401	Tszai	urban	wet	private	outdoors	discarded	0	41	strained
2014051402	Tszai	urban	wet	private	outdoors	discarded	0	0	strained
2014051403	Tszai	urban	wet	private	outdoors	discarded	0	0	strained
2014051404	Tszai	urban	wet	private	outdoors	discarded	0	0	strained
2014051405	Tszai	urban	wet	private	outdoors	otherrecept	0	0	dipping
2014051406	Tszai	urban	wet	public	outdoors	discarded	1	205	strained	(2014051406, 2014053008)
2014051407	Tszai	urban	wet	public	outdoors	otherrecept	0	0	strained
2014051501	Tszai	urban	wet	public	outdoors	otherrecept	0	0	strained
2014051502	Tszai	urban	wet	public	outdoors	otherrecept	0	0	strained	(2014051502, 2014053003)
2014051503	Tszai	urban	wet	private	indoors	waterstorage	0	0	strained
2014051504	Tszai	urban	wet	private	outdoors	discarded	0	0	strained
2014051505	Tszai	urban	wet	private	outdoors	discarded	0	138	strained
2014051506	Tszai	urban	wet	private	outdoors	discarded	0	0	strained
2014051507	Tszai	urban	wet	private	outdoors	discarded	0	0	strained
2014051508	Tszai	urban	wet	private	indoors	otherrecept	0	0	strained
2014051509	Tszai	urban	wet	public	indoors	discarded	0	0	strained
2014051601	Tszai	urban	wet	public	outdoors	otherrecept	0	3	strained
2014051602	Tszai	urban	wet	public	outdoors	otherrecept	0	0	strained
2014051603	Tszai	urban	wet	public	outdoors	otherrecept	0	0	strained
2014051604	Tszai	urban	wet	public	outdoors	discarded	0	0	strained
2014051605	Tszai	urban	wet	private	indoors	waterstorage	0	3	strained
2014051606	Tszai	urban	wet	private	outdoors	discarded	0	0	strained
2014051607	Tszai	urban	wet	private	outdoors	waterstorage	0	4	strained
2014051901	Shude	urban	wet	public	outdoors	discarded	0	0	strained
2014051902	Shude	urban	wet	private	indoors	otherrecept	0	61	strained	(2014051902, 2014060604)
2014051903	Shude	urban	wet	public	outdoors	discarded	0	6	strained
2014051904	Shude	urban	wet	private	outdoors	discarded	0	39	strained
2014051905	Shude	urban	wet	private	outdoors	otherrecept	0	0	strained
2014052001	Shude	urban	wet	private	outdoors	waterstorage	0	313	strained
2014052002	Shude	urban	wet	public	outdoors	otherrecept	0	0	strained
2014052003	Shude	urban	wet	public	outdoors	waterstorage	0	0	strained
2014052004	Shude	urban	wet	private	outdoors	otherrecept	0	0	strained
2014052005	Shude	urban	wet	public	outdoors	otherrecept	0	0	strained	(2014052005, 2014060901)
2014052101	Shude	urban	wet	private	outdoors	discarded	0	16	strained
2014052102	Shude	urban	wet	private	outdoors	discarded	0	0	strained
2014052103	Shude	urban	wet	public	outdoors	discarded	0	0	strained
2014052104	Shude	urban	wet	public	outdoors	discarded	0	6	strained
2014052105	Shude	urban	wet	public	outdoors	discarded	0	0	strained
2014052106	Shude	urban	wet	private	indoors	waterstorage	0	0	strained
2014052107	Shude	urban	wet	public	outdoors	discarded	0	1	strained
2014052108	Shude	urban	wet	private	indoors	otherrecept	0	0	strained
2014052201	Shude	urban	wet	private	outdoors	discarded	0	0	strained
2014052202	Shude	urban	wet	private	outdoors	waterstorage	0	0	strained
2014052203	Shude	urban	wet	private	outdoors	otherrecept	0	2	strained
2014052204	Shude	urban	wet	private	indoors	discarded	0	2	strained
2014052205	Shude	urban	wet	private	indoors	otherrecept	0	20	strained
2014052206	Shude	urban	wet	private	indoors	waterstorage	12	238	strained
2014052207	Shude	urban	wet	private	indoors	waterstorage	0	11	strained
2014052208	Shude	urban	wet	private	outdoors	discarded	0	54	strained
2014052209	Shude	urban	wet	private	indoors	waterstorage	0	22	strained
2014052301	Shude	urban	wet	public	outdoors	waterstorage	2	2	strained	(2013123012, 2014052301)
2014052302	Shude	urban	wet	public	outdoors	discarded	0	0	strained
2014052303	Shude	urban	wet	public	outdoors	discarded	0	1	strained
2014052304	Shude	urban	wet	private	indoors	waterstorage	0	12	strained
2014052305	Shude	urban	wet	public	outdoors	discarded	0	1	strained
2014052306	Shude	urban	wet	public	outdoors	discarded	0	0	strained
2014052307	Shude	urban	wet	private	outdoors	waterstorage	0	0	strained
2014052308	Shude	urban	wet	private	outdoors	waterstorage	0	3	strained
2014052309	Shude	urban	wet	private	outdoors	waterstorage	0	0	strained
2014052310	Shude	urban	wet	private	indoors	waterstorage	0	28	strained
2014052601	Tszai	urban	wet	public	outdoors	discarded	3	7	strained	(2014051205, 2014052601)
2014052602	Tszai	urban	wet	public	outdoors	discarded	0	0	strained
2014052603	Tszai	urban	wet	public	outdoors	waterstorage	0	0	strained	(2014051209, 2014052603)
2014052604	Tszai	urban	wet	private	outdoors	discarded	0	0	strained	(2014051203, 2014052604)
2014052605	Tszai	urban	wet	public	outdoors	discarded	0	4	strained
2014052606	Tszai	urban	wet	private	outdoors	discarded	0	9	strained	(2014051303, 2014052606)
2014052607	Tszai	urban	wet	private	outdoors	discarded	0	72	strained
2014052608	Tszai	urban	wet	public	outdoors	discarded	0	0	strained
2014052609	Tszai	urban	wet	public	indoors	otherrecept	0	0	strained
2014052610	Tszai	urban	wet	public	outdoors	otherrecept	0	0	strained
2014052611	Tszai	urban	wet	public	outdoors	discarded	0	0	strained
2014052701	Tszai	urban	wet	public	outdoors	discarded	0	0	strained
2014052702	Tszai	urban	wet	public	outdoors	discarded	0	0	strained
2014052703	Tszai	urban	wet	private	outdoors	otherrecept	0	0	strained
2014052704	Tszai	urban	wet	private	indoors	waterstorage	0	9	strained
2014052705	Tszai	urban	wet	private	outdoors	waterstorage	1	6	strained
2014052706	Tszai	urban	wet	private	outdoors	discarded	0	0	strained
2014052707	Tszai	urban	wet	private	indoors	waterstorage	0	0	strained
2014052708	Tszai	urban	wet	private	outdoors	discarded	0	0	strained
2014052709	Tszai	urban	wet	public	outdoors	discarded	0	10	strained
2014052710	Tszai	urban	wet	public	outdoors	discarded	1	14	strained
2014052711	Tszai	urban	wet	public	outdoors	discarded	0	0	strained
2014053001	Tszai	urban	wet	public	outdoors	otherrecept	0	0	strained
2014053002	Tszai	urban	wet	public	outdoors	otherrecept	0	0	strained
2014053003	Tszai	urban	wet	public	outdoors	otherrecept	42	47	strained	(2014051502, 2014053003)
2014053004	Tszai	urban	wet	private	outdoors	otherrecept	0	0	strained
2014053005	Tszai	urban	wet	private	outdoors	discarded	0	0	strained
2014053006	Tszai	urban	wet	private	outdoors	waterstorage	0	0	strained
2014053007	Tszai	urban	wet	public	outdoors	discarded	0	0	strained
2014053008	Tszai	urban	wet	public	outdoors	discarded	0	0	strained	(2014051406, 2014053008)
2014053009	Tszai	urban	wet	private	outdoors	discarded	0	0	strained
2014060601	Shude	urban	wet	public	outdoors	discarded	0	0	strained
2014060602	Shude	urban	wet	public	outdoors	discarded	0	0	strained
2014060603	Shude	urban	wet	public	outdoors	discarded	0	0	strained
2014060604	Shude	urban	wet	private	indoors	otherrecept	0	26	strained	(2014051902, 2014060604)
2014060701	Shude	urban	wet	public	outdoors	discarded	0	15	strained
2014060702	Shude	urban	wet	public	outdoors	discarded	0	2	strained
2014060703	Shude	urban	wet	public	outdoors	discarded	0	2	strained
2014060704	Shude	urban	wet	public	outdoors	discarded	0	0	strained
2014060705	Shude	urban	wet	public	outdoors	discarded	0	0	strained
2014060706	Shude	urban	wet	private	outdoors	otherrecept	0	0	strained
2014060707	Shude	urban	wet	public	outdoors	discarded	0	0	strained
2014060708	Shude	urban	wet	private	outdoors	otherrecept	0	15	strained
2014060709	Shude	urban	wet	public	outdoors	discarded	1	8	strained
2014060710	Shude	urban	wet	public	outdoors	discarded	0	1	strained
2014060711	Shude	urban	wet	private	outdoors	waterstorage	0	0	strained
2014060901	Shude	urban	wet	public	outdoors	otherrecept	4	4	strained	(2014052005, 2014060901)
2014060902	Shude	urban	wet	public	outdoors	otherrecept	0	0	strained
2014060903	Shude	urban	wet	public	outdoors	otherrecept	0	0	strained
2014060904	Shude	urban	wet	public	outdoors	otherrecept	0	0	strained
2014060905	Shude	urban	wet	public	outdoors	discarded	0	0	strained
2014061001	Shude	urban	wet	public	outdoors	waterstorage	2	32	strained
2014061002	Shude	urban	wet	public	outdoors	discarded	0	0	strained
2014061003	Shude	urban	wet	public	outdoors	discarded	1	113	strained
2014061004	Shude	urban	wet	public	outdoors	discarded	0	8	strained
2014061005	Shude	urban	wet	public	outdoors	discarded	12	227	strained
2014061006	Shude	urban	wet	public	outdoors	discarded	0	0	strained
2014061301	Shude	urban	wet	private	outdoors	discarded	0	0	strained
2014061302	Shude	urban	wet	public	outdoors	otherrecept	0	0	strained
2014061303	Shude	urban	wet	private	indoors	waterstorage	2	69	strained
2014061304	Shude	urban	wet	private	indoors	discarded	0	0	strained
2014061305	Shude	urban	wet	public	outdoors	otherrecept	0	0	strained
2014061306	Shude	urban	wet	private	indoors	waterstorage	0	0	strained
2014061307	Shude	urban	wet	public	outdoors	discarded	0	0	strained
2014061308	Shude	urban	wet	private	indoors	waterstorage	0	9	strained
2014061309	Shude	urban	wet	private	outdoors	discarded	0	8	strained
2014061310	Shude	urban	wet	private	outdoors	discarded	0	0	strained
2014061311	Shude	urban	wet	private	outdoors	discarded	0	0	strained
2015052501	Jenshing	urban	wet	private	outdoors	discarded	0	0	strained
2015052502	Jenshing	urban	wet	public	outdoors	otherrecept	0	4	strained
2015052503	Jenshing	urban	wet	public	outdoors	otherrecept	0	0	strained
2015052504	Jenshing	urban	wet	public	outdoors	otherrecept	0	68	strained
2015052505	Jenshing	urban	wet	private	outdoors	discarded	0	0	strained
2015052506	Jenshing	urban	wet	private	outdoors	discarded	1	6	strained	(2015052506, 2015060801)
2015052507	Jenshing	urban	wet	private	indoors	waterstorage	0	0	strained
2015052508	Jenshing	urban	wet	public	outdoors	waterstorage	0	0	strained
2015052701	Jenshing	urban	wet	private	indoors	waterstorage	0	0	strained
2015052702	Jenshing	urban	wet	private	indoors	waterstorage	0	0	strained
2015052703	Jenshing	urban	wet	private	outdoors	otherrecept	0	0	strained
2015052704	Jenshing	urban	wet	private	outdoors	discarded	0	0	strained
2015052705	Jenshing	urban	wet	public	outdoors	discarded	0	3	strained
2015052706	Jenshing	urban	wet	private	indoors	waterstorage	0	0	strained
2015052707	Jenshing	urban	wet	private	indoors	waterstorage	0	0	strained
2015052708	Jenshing	urban	wet	public	outdoors	otherrecept	0	0	strained
2015052709	Jenshing	urban	wet	private	indoors	waterstorage	0	0	strained
2015052710	Jenshing	urban	wet	public	outdoors	otherrecept	0	0	strained	(2015052710, 2015060802)
2015052711	Jenshing	urban	wet	public	outdoors	otherrecept	0	0	strained
2015052712	Jenshing	urban	wet	private	outdoors	otherrecept	0	36	strained
2015052801	Jenshing	urban	wet	private	indoors	waterstorage	0	5	strained
2015052802	Jenshing	urban	wet	public	outdoors	otherrecept	8	68	strained
2015052803	Jenshing	urban	wet	private	outdoors	discarded	1	43	strained
2015052804	Jenshing	urban	wet	private	outdoors	discarded	0	0	strained
2015052805	Jenshing	urban	wet	private	outdoors	otherrecept	25	71	strained	(2015052805, 2015060803)
2015052806	Jenshing	urban	wet	private	indoors	waterstorage	0	0	strained	(2015052806, 2015060806)
2015052808	Jenshing	urban	wet	public	outdoors	discarded	14	248	strained
2015052809	Jenshing	urban	wet	public	outdoors	otherrecept	0	0	strained
2015052810	Jenshing	urban	wet	public	indoors	waterstorage	0	0	strained
2015052811	Jenshing	urban	wet	private	outdoors	otherrecept	0	0	strained
2015052812	Jenshing	urban	wet	private	outdoors	discarded	0	0	strained
2015052901	Jenshing	urban	wet	private	outdoors	discarded	0	7	strained
2015052902	Jenshing	urban	wet	private	outdoors	discarded	0	0	strained
2015052903	Jenshing	urban	wet	private	outdoors	otherrecept	0	9	strained
2015052904	Jenshing	urban	wet	public	outdoors	discarded	3	3	strained
2015052905	Jenshing	urban	wet	private	outdoors	otherrecept	0	0	strained
2015052906	Jenshing	urban	wet	private	indoors	waterstorage	17	24	strained	(2015052906, 2015061206)
2015052907	Jenshing	urban	wet	private	outdoors	discarded	0	0	strained
2015052908	Jenshing	urban	wet	private	outdoors	discarded	0	0	strained
2015052909	Jenshing	urban	wet	private	outdoors	discarded	0	1	strained
2015052910	Jenshing	urban	wet	private	outdoors	discarded	0	0	strained	(2015052910, 2015061001)
2015060101	Zaixing	rural	wet	private	outdoors	discarded	0	0	strained
2015060102	Zaixing	rural	wet	private	outdoors	discarded	0	0	strained
2015060103	Zaixing	rural	wet	private	outdoors	discarded	0	0	strained
2015060104	Zaixing	rural	wet	private	outdoors	otherrecept	0	0	strained
2015060105	Zaixing	rural	wet	private	outdoors	discarded	0	0	strained
2015060106	Zaixing	rural	wet	private	outdoors	waterstorage	0	0	strained
2015060107	Zaixing	rural	wet	private	outdoors	waterstorage	0	0	strained
2015060108	Zaixing	rural	wet	public	outdoors	discarded	0	0	strained
2015060109	Zaixing	rural	wet	public	outdoors	discarded	0	0	strained
2015060110	Zaixing	rural	wet	private	outdoors	discarded	0	0	strained
2015060301	Zaixing	rural	wet	private	outdoors	discarded	0	0	strained
2015060302	Zaixing	rural	wet	private	outdoors	discarded	0	0	strained
2015060303	Zaixing	rural	wet	private	outdoors	waterstorage	0	0	strained
2015060304	Zaixing	rural	wet	private	outdoors	discarded	0	0	strained
2015060305	Zaixing	rural	wet	public	outdoors	discarded	0	0	strained	(2015060305, 2015061507)
2015060306	Zaixing	rural	wet	public	outdoors	discarded	0	0	strained
2015060307	Zaixing	rural	wet	public	outdoors	otherrecept	0	0	strained
2015060308	Zaixing	rural	wet	private	indoors	waterstorage	0	0	strained
2015060309	Zaixing	rural	wet	private	outdoors	waterstorage	0	0	strained	(2015060309, 2015061803)
2015060310	Zaixing	rural	wet	public	outdoors	discarded	0	0	strained
2015060401	Zaixing	rural	wet	private	outdoors	otherrecept	0	0	strained
2015060402	Zaixing	rural	wet	private	outdoors	discarded	0	0	strained	(2014012001, 2015060402)
2015060403	Zaixing	rural	wet	private	outdoors	discarded	0	0	strained
2015060404	Zaixing	rural	wet	private	outdoors	discarded	0	0	strained
2015060405	Zaixing	rural	wet	public	outdoors	otherrecept	0	0	strained	(2015060405, 2015061808)
2015060406	Zaixing	rural	wet	private	outdoors	discarded	0	0	strained
2015060407	Zaixing	rural	wet	private	outdoors	discarded	0	0	strained
2015060408	Zaixing	rural	wet	private	outdoors	discarded	0	0	strained
2015060409	Zaixing	rural	wet	private	outdoors	discarded	0	0	strained
2015060410	Zaixing	rural	wet	private	outdoors	discarded	0	0	strained
2015060411	Zaixing	rural	wet	private	outdoors	discarded	0	0	strained
2015060412	Zaixing	rural	wet	private	outdoors	discarded	0	0	strained
2015060413	Zaixing	rural	wet	public	outdoors	discarded	0	0	strained	(2015060413, 2015061810)
2015060801	Jenshing	urban	wet	private	outdoors	discarded	4	14	strained	(2015052506, 2015060801)
2015060802	Jenshing	urban	wet	public	outdoors	otherrecept	0	0	strained	(2015052710, 2015060802)
2015060803	Jenshing	urban	wet	private	outdoors	otherrecept	0	12	strained	(2015052805, 2015060803)
2015060804	Jenshing	urban	wet	private	outdoors	discarded	0	8	strained
2015060805	Jenshing	urban	wet	public	outdoors	otherrecept	0	0	strained
2015060806	Jenshing	urban	wet	private	indoors	waterstorage	0	0	strained	(2015052806, 2015060806)
2015060807	Jenshing	urban	wet	private	indoors	waterstorage	0	0	strained
2015060808	Jenshing	urban	wet	private	indoors	otherrecept	4	105	strained
2015061001	Jenshing	urban	wet	private	outdoors	discarded	0	0	strained	(2015052910, 2015061001)
2015061002	Jenshing	urban	wet	private	outdoors	discarded	0	1	strained
2015061003	Jenshing	urban	wet	public	indoors	waterstorage	0	0	strained
2015061004	Jenshing	urban	wet	private	outdoors	discarded	7	93	strained
2015061005	Jenshing	urban	wet	public	outdoors	discarded	0	0	strained
2015061006	Jenshing	urban	wet	private	indoors	waterstorage	0	6	strained
2015061007	Jenshing	urban	wet	private	outdoors	discarded	0	4	strained
2015061008	Jenshing	urban	wet	public	outdoors	discarded	0	0	strained
2015061009	Jenshing	urban	wet	public	outdoors	discarded	0	0	strained
2015061101	Jenshing	urban	wet	public	outdoors	discarded	0	0	strained
2015061102	Jenshing	urban	wet	public	outdoors	discarded	0	0	strained
2015061103	Jenshing	urban	wet	public	outdoors	waterstorage	0	0	strained
2015061104	Jenshing	urban	wet	public	outdoors	discarded	2	2	strained
2015061105	Jenshing	urban	wet	public	outdoors	discarded	0	0	strained
2015061106	Jenshing	urban	wet	private	indoors	discarded	0	0	strained	(2014021107, 2015061106)
2015061107	Jenshing	urban	wet	private	outdoors	discarded	0	0	strained
2015061108	Jenshing	urban	wet	public	indoors	otherrecept	0	13	strained
2015061201	Jenshing	urban	wet	private	indoors	waterstorage	0	0	strained
2015061202	Jenshing	urban	wet	private	indoors	discarded	4	15	strained
2015061203	Jenshing	urban	wet	private	indoors	waterstorage	1	5	strained
2015061204	Jenshing	urban	wet	public	outdoors	waterstorage	0	0	strained
2015061205	Jenshing	urban	wet	public	outdoors	waterstorage	0	0	strained
2015061206	Jenshing	urban	wet	private	indoors	waterstorage	0	0	strained	(2015052906, 2015061206)
2015061207	Jenshing	urban	wet	public	outdoors	discarded	0	23	strained
2015061208	Jenshing	urban	wet	public	outdoors	discarded	4	96	strained
2015061501	Zaixing	rural	wet	private	outdoors	discarded	0	0	strained
2015061502	Zaixing	rural	wet	private	indoors	otherrecept	0	0	strained
2015061503	Zaixing	rural	wet	private	indoors	otherrecept	0	0	strained
2015061504	Zaixing	rural	wet	private	indoors	waterstorage	0	0	strained
2015061505	Zaixing	rural	wet	public	outdoors	discarded	0	0	strained
2015061506	Zaixing	rural	wet	public	outdoors	waterstorage	0	0	strained
2015061507	Zaixing	rural	wet	public	outdoors	discarded	0	0	strained	(2015060305, 2015061507)
2015061508	Zaixing	rural	wet	private	outdoors	discarded	0	0	strained
2015061509	Zaixing	rural	wet	private	outdoors	discarded	0	0	strained
2015061510	Zaixing	rural	wet	private	outdoors	otherrecept	0	0	dipping
2015061701	Zaixing	rural	wet	private	outdoors	discarded	0	0	strained	(2014020601, 2015061701)
2015061702	Zaixing	rural	wet	private	outdoors	discarded	0	0	strained
2015061703	Zaixing	rural	wet	private	outdoors	waterstorage	0	0	strained
2015061704	Zaixing	rural	wet	private	indoors	otherrecept	0	0	strained
2015061705	Zaixing	rural	wet	private	outdoors	discarded	0	0	strained
2015061706	Zaixing	rural	wet	private	outdoors	discarded	0	0	strained
2015061707	Zaixing	rural	wet	private	outdoors	discarded	0	0	strained
2015061708	Zaixing	rural	wet	private	outdoors	discarded	0	0	strained
2015061709	Zaixing	rural	wet	private	outdoors	discarded	0	0	strained
2015061801	Zaixing	rural	wet	private	indoors	otherrecept	0	0	strained
2015061802	Zaixing	rural	wet	private	outdoors	discarded	0	0	strained
2015061803	Zaixing	rural	wet	private	outdoors	waterstorage	0	0	strained	(2015060309, 2015061803)
2015061804	Zaixing	rural	wet	private	outdoors	discarded	0	0	strained
2015061805	Zaixing	rural	wet	private	outdoors	discarded	0	0	strained
2015061806	Zaixing	rural	wet	private	outdoors	waterstorage	0	0	strained
2015061807	Zaixing	rural	wet	private	outdoors	waterstorage	0	0	strained
2015061808	Zaixing	rural	wet	public	outdoors	otherrecept	0	0	strained	(2015060405, 2015061808)
2015061809	Zaixing	rural	wet	private	outdoors	discarded	0	0	strained
2015061810	Zaixing	rural	wet	public	outdoors	discarded	0	0	strained	(2015060413, 2015061810)
2015062901	Lunding	rural	wet	private	indoors	otherrecept	0	0	strained
2015062902	Lunding	rural	wet	private	indoors	otherrecept	0	0	strained
2015062903	Lunding	rural	wet	private	indoors	otherrecept	0	0	strained
2015062904	Lunding	rural	wet	private	indoors	otherrecept	0	0	strained	(2013112904, 2015062904)
2015062905	Lunding	rural	wet	private	indoors	waterstorage	0	0	strained
2015062906	Lunding	rural	wet	private	indoors	waterstorage	0	0	strained
2015062907	Lunding	rural	wet	private	indoors	otherrecept	0	0	strained
2015062908	Lunding	rural	wet	private	outdoors	discarded	0	0	strained
2015062909	Lunding	rural	wet	private	outdoors	discarded	0	0	strained
2015070101	Lunding	rural	wet	private	outdoors	otherrecept	0	0	strained
2015070102	Lunding	rural	wet	private	outdoors	waterstorage	0	0	strained
2015070103	Lunding	rural	wet	private	outdoors	discarded	0	0	strained	(2015070103, 2015071507)
2015070104	Lunding	rural	wet	private	outdoors	otherrecept	0	0	strained
2015070105	Lunding	rural	wet	private	outdoors	waterstorage	0	0	strained	(2015070105, 2015071603)
2015070106	Lunding	rural	wet	private	outdoors	waterstorage	0	0	strained
2015070107	Lunding	rural	wet	private	outdoors	waterstorage	0	0	strained	(2015070107, 2015071601)
2015070108	Lunding	rural	wet	private	outdoors	waterstorage	0	0	strained
2015070109	Lunding	rural	wet	private	outdoors	waterstorage	0	0	strained
2015070201	Lunding	rural	wet	private	indoors	waterstorage	0	0	strained
2015070202	Lunding	rural	wet	private	outdoors	waterstorage	0	0	strained
2015070203	Lunding	rural	wet	private	indoors	waterstorage	0	0	strained
2015070204	Lunding	rural	wet	private	outdoors	discarded	0	0	strained	(2015070204, 2015071708)
2015070205	Lunding	rural	wet	private	indoors	otherrecept	0	0	strained
2015070206	Lunding	rural	wet	private	outdoors	discarded	0	0	strained
2015070207	Lunding	rural	wet	private	outdoors	discarded	0	0	strained
2015070208	Lunding	rural	wet	private	outdoors	discarded	0	0	strained
2015070301	Lunding	rural	wet	private	outdoors	waterstorage	0	0	strained
2015070302	Lunding	rural	wet	private	outdoors	waterstorage	0	0	strained
2015070303	Lunding	rural	wet	private	outdoors	waterstorage	0	0	strained	(2013112502, 2015070303)
2015070304	Lunding	rural	wet	private	outdoors	discarded	0	0	strained
2015070305	Lunding	rural	wet	private	indoors	waterstorage	0	0	strained
2015070306	Lunding	rural	wet	private	outdoors	discarded	0	0	strained
2015070307	Lunding	rural	wet	private	outdoors	discarded	0	0	strained
2015070601	Kinayiman	rural	wet	private	outdoors	discarded	0	0	strained	(2015070601, 2015072304)
2015070602	Kinayiman	rural	wet	private	outdoors	discarded	0	0	strained
2015070603	Kinayiman	rural	wet	private	outdoors	discarded	0	0	strained
2015070604	Kinayiman	rural	wet	private	outdoors	discarded	0	0	strained
2015070605	Kinayiman	rural	wet	private	outdoors	discarded	0	0	strained
2015070606	Kinayiman	rural	wet	private	outdoors	discarded	0	0	strained
2015070607	Kinayiman	rural	wet	private	outdoors	waterstorage	0	0	strained	(2013122308, 2015070607, 2015072306)
2015070608	Kinayiman	rural	wet	private	outdoors	waterstorage	0	0	strained
2015070609	Kinayiman	rural	wet	private	outdoors	waterstorage	0	0	strained	(2013122307, 2015070609, 2015072308)
2015070801	Kinayiman	rural	wet	private	outdoors	discarded	0	0	strained
2015070802	Kinayiman	rural	wet	private	outdoors	discarded	0	0	strained
2015070803	Kinayiman	rural	wet	private	outdoors	discarded	0	0	strained	(2015070803, 2015072402)
2015070804	Kinayiman	rural	wet	private	outdoors	discarded	0	0	strained
2015070805	Kinayiman	rural	wet	public	outdoors	discarded	0	0	strained	(2015070805, 2015072404)
2015070806	Kinayiman	rural	wet	private	outdoors	discarded	0	0	strained
2015070807	Kinayiman	rural	wet	public	outdoors	discarded	0	0	strained
2015070808	Kinayiman	rural	wet	public	outdoors	discarded	0	0	strained	(2015070808, 2015072405)
2015070901	Kinayiman	rural	wet	private	outdoors	discarded	0	0	strained
2015070902	Kinayiman	rural	wet	private	outdoors	otherrecept	0	0	strained
2015070903	Kinayiman	rural	wet	private	outdoors	otherrecept	0	0	strained
2015070904	Kinayiman	rural	wet	private	outdoors	waterstorage	0	0	strained
2015070905	Kinayiman	rural	wet	private	outdoors	otherrecept	0	0	strained
2015070906	Kinayiman	rural	wet	private	outdoors	otherrecept	0	0	strained
2015070907	Kinayiman	rural	wet	private	outdoors	otherrecept	0	0	strained
2015070908	Kinayiman	rural	wet	private	outdoors	discarded	0	0	strained
2015071001	Kinayiman	rural	wet	public	outdoors	discarded	0	0	strained
2015071002	Kinayiman	rural	wet	private	outdoors	otherrecept	0	0	strained
2015071003	Kinayiman	rural	wet	private	outdoors	discarded	0	0	strained
2015071004	Kinayiman	rural	wet	private	outdoors	otherrecept	0	0	strained
2015071005	Kinayiman	rural	wet	private	outdoors	waterstorage	0	0	strained
2015071006	Kinayiman	rural	wet	private	outdoors	discarded	0	0	strained
2015071007	Kinayiman	rural	wet	public	outdoors	discarded	0	0	strained
2015071008	Kinayiman	rural	wet	public	outdoors	discarded	0	0	strained
2015071009	Kinayiman	rural	wet	private	outdoors	discarded	0	0	strained
2015071301	Lunding	rural	wet	private	indoors	discarded	0	0	strained
2015071302	Lunding	rural	wet	private	indoors	waterstorage	0	0	strained
2015071303	Lunding	rural	wet	private	outdoors	discarded	0	0	strained
2015071304	Lunding	rural	wet	private	outdoors	discarded	0	0	strained
2015071305	Lunding	rural	wet	private	outdoors	discarded	0	0	strained
2015071306	Lunding	rural	wet	private	outdoors	discarded	0	0	strained
2015071307	Lunding	rural	wet	public	indoors	waterstorage	0	0	strained	(2013111404, 2013112910, 2015071307)
2015071308	Lunding	rural	wet	private	outdoors	waterstorage	0	0	strained
2015071501	Lunding	rural	wet	private	outdoors	discarded	0	0	strained	(2013112811, 2015071501)
2015071502	Lunding	rural	wet	private	outdoors	discarded	0	0	strained
2015071503	Lunding	rural	wet	private	outdoors	waterstorage	0	0	strained
2015071504	Lunding	rural	wet	private	outdoors	discarded	0	0	strained
2015071505	Lunding	rural	wet	private	outdoors	waterstorage	0	0	strained
2015071506	Lunding	rural	wet	private	outdoors	waterstorage	0	0	strained
2015071507	Lunding	rural	wet	private	outdoors	discarded	0	0	strained	(2015070103, 2015071507)
2015071508	Lunding	rural	wet	private	outdoors	discarded	0	0	strained
2015071601	Lunding	rural	wet	private	outdoors	waterstorage	0	0	strained	(2015070107, 2015071601)
2015071602	Lunding	rural	wet	private	outdoors	waterstorage	0	0	strained
2015071603	Lunding	rural	wet	private	outdoors	waterstorage	0	0	strained	(2015070105, 2015071603)
2015071604	Lunding	rural	wet	private	outdoors	waterstorage	0	0	strained
2015071605	Lunding	rural	wet	private	outdoors	discarded	0	0	strained
2015071606	Lunding	rural	wet	private	outdoors	discarded	0	0	strained
2015071607	Lunding	rural	wet	private	outdoors	waterstorage	0	0	strained
2015071608	Lunding	rural	wet	private	outdoors	discarded	0	0	strained
2015071701	Lunding	rural	wet	private	outdoors	otherrecept	0	0	strained
2015071702	Lunding	rural	wet	private	outdoors	discarded	0	0	strained
2015071703	Lunding	rural	wet	private	outdoors	discarded	0	0	strained
2015071704	Lunding	rural	wet	private	indoors	otherrecept	0	0	strained
2015071705	Lunding	rural	wet	private	outdoors	discarded	0	0	strained
2015071706	Lunding	rural	wet	private	indoors	waterstorage	0	0	strained
2015071707	Lunding	rural	wet	private	outdoors	discarded	0	0	strained	(2015070204, 2015071708)
2015071708	Lunding	rural	wet	private	indoors	waterstorage	0	0	strained
2015072001	Kinayiman	rural	wet	private	outdoors	discarded	0	0	strained
2015072002	Kinayiman	rural	wet	private	outdoors	discarded	0	0	strained
2015072003	Kinayiman	rural	wet	private	outdoors	discarded	0	0	strained
2015072004	Kinayiman	rural	wet	public	outdoors	discarded	0	0	strained
2015072005	Kinayiman	rural	wet	private	outdoors	discarded	0	0	strained
2015072006	Kinayiman	rural	wet	private	outdoors	discarded	0	0	strained
2015072007	Kinayiman	rural	wet	private	outdoors	waterstorage	0	0	strained
2015072008	Kinayiman	rural	wet	private	outdoors	waterstorage	0	0	strained
2015072201	Kinayiman	rural	wet	private	outdoors	discarded	0	0	strained
2015072202	Kinayiman	rural	wet	private	outdoors	discarded	0	0	strained
2015072203	Kinayiman	rural	wet	private	outdoors	discarded	1	1	strained
2015072204	Kinayiman	rural	wet	private	outdoors	discarded	0	0	strained
2015072205	Kinayiman	rural	wet	private	outdoors	discarded	0	0	strained
2015072206	Kinayiman	rural	wet	private	outdoors	discarded	10	44	strained
2015072207	Kinayiman	rural	wet	private	outdoors	discarded	0	0	strained
2015072208	Kinayiman	rural	wet	public	outdoors	discarded	0	0	strained
2015072301	Kinayiman	rural	wet	private	indoors	waterstorage	0	0	strained
2015072302	Kinayiman	rural	wet	public	outdoors	otherrecept	0	0	strained
2015072303	Kinayiman	rural	wet	public	outdoors	discarded	0	0	strained
2015072304	Kinayiman	rural	wet	private	outdoors	discarded	0	0	strained	(2015070601, 2015072304)
2015072305	Kinayiman	rural	wet	private	outdoors	discarded	0	0	strained
2015072306	Kinayiman	rural	wet	private	outdoors	waterstorage	0	0	strained	(2013122308, 2015070607, 2015072306)
2015072307	Kinayiman	rural	wet	private	outdoors	otherrecept	0	0	strained
2015072308	Kinayiman	rural	wet	private	outdoors	waterstorage	0	0	strained	(2013122307, 2015070609, 2015072308)
2015072401	Kinayiman	rural	wet	private	outdoors	otherrecept	0	0	strained
2015072402	Kinayiman	rural	wet	private	outdoors	discarded	0	0	strained	(2015070803, 2015072402)
2015072403	Kinayiman	rural	wet	private	outdoors	waterstorage	0	0	strained
2015072404	Kinayiman	rural	wet	public	outdoors	discarded	0	0	strained	(2015070805, 2015072404)
2015072405	Kinayiman	rural	wet	public	outdoors	discarded	0	0	strained	(2015070808, 2015072405)
2015072406	Kinayiman	rural	wet	public	outdoors	discarded	0	0	strained
2015072407	Kinayiman	rural	wet	public	outdoors	discarded	0	0	strained
2015072408	Kinayiman	rural	wet	public	outdoors	discarded	0	0	strained
